# Supplementary material for: Zinc drives vasorelaxation by acting in sensory nerves, endothelium and smooth muscle
Source: Nat Commun. 2021 Jun 1;12:3296. doi: 10.1038/s41467-021-23198-6 (PMC8169932; doi:10.1038/s41467-021-23198-6)
Supplement: Supplementary file 3 — Source Data [file 41467_2021_23198_MOESM3_ESM.xlsx]

## Sheet: Fig 1B
Date	2019-01-29	2019-01-30	2019-03-21	2019-05-15	2019-05-29		2019-01-29	2019-01-30	2019-02-26	2019-02-27	2019-02-28	2019-03-07		2019-01-29	2019-01-30	2019-02-13	2019-02-14	2019-02-18	2019-02-20	2019-02-21		2018-03-20	2018-03-26	2018-04-12	2018-04-16	2018-04-18	2018-04-19		2015-08-11	2016-09-28	2016-12-07	2017-02-01	2017-02-16	2019-03-28		2019-07-10	2019-07-11	2019-07-19	2019-07-23	2019-07-30	2019-08-08		2015-08-04	2015-08-07	2015-08-11	2015-08-14	2019-05-24	2019-05-31
tissue	Rat mes	Rat mes	Rat mes	Rat mes	Rat mes		Rat mes	Rat mes	Rat mes	Rat mes	Rat mes	Rat mes		Rat mes	Rat mes	Rat mes	Rat mes	Rat mes	Rat mes	Rat mes		Rat mes	Rat mes	Rat mes	Rat mes	Rat mes	Rat mes		rat mes	rat mes	Rat mes	Rat mes	Rat mes	Rat mes		Rat mes	Rat mes	Rat mes	Rat mes	Rat mes	Rat mes		rat mes	rat mes	Rat mes	Rat mes	Rat mes	Rat mes
D100 (µm)	270	279	272	269	301		260	264	288	301	301	260		269	254	298	247	295	266	288		340	233	260	293	279	291		274	321	374	279	340	304		272	276	301	288	304	269		238	278	279	366	288	266
length(mm)	1.8	2	1.85	1.85	2		2	1.8	1.85	1.85	1.8	1.85		1.8	2	1.85	1.6	1.9	1.9	1.85		1.8	1.8	2	2	2	2		2	2	2	1.7	2	1.9		1.9	1.9	1.65	1.9	1.75	1.9		2	2	2	2	1.9	2
∆KPSS reference contraction (mN)	8.1	6.72	8.67	9.3	10.5		9.73	8.42	11.07	10.12	11.07	9.54		5.4	9.71	11.73	6.72	8.04	9.32	8.58		8.05	6.74	11.78	11.49	10.89	9.66		12.46	15.45	10.12	8.95	8.88	8.04		11.29	10.16	9.83	8.86	10.45	11.34		8.15	8.41	12.39	12.11	8.56	10.79
treatment	ACh	ACh	ACh	ACh	ACh		ZnDis	ZnDis	ZnDis	ZnDis	ZnDis	ZnDis		ZnPyrithione	ZnPyrithione	ZnPyrithione	ZnPyrithione	ZnPyrithione	ZnPyrithione	ZnPyrithione		Zn(DTSM)	Zn(DTSM)	Zn(DTSM)	Zn(DTSM)	Zn(DTSM)	Zn(DTSM)		Clioquinol	Clioquinol	Clioquinol	Clioquinol	Clioquinol	Clioquinol		Zn-bis-Histidinate	Zn-bis-Histidinate	Zn-bis-Histidinate	Zn-bis-Histidinate	Zn-bis-Histidinate	Zn-bis-Histidinate		ZnCl2	ZnCl2	ZnCl2	ZnCl2	ZnCl2	ZnCl2
U46619 concentration	3x-8 M	1x-7 M	5x-7 M	3x-7 M	1x-7 M		1x-7 M	1.5x-7 M	2x-7 M	1x-7 M	2x-7 M	3X-7 M		3x-8 M	1x-7 M	3x-7 M	1X-7 M	1x-7 M	1x-7 M	1X-7 M		2x-7 M	2x-8 M	3.2x-8M	3x-8 M	1x-8 M	1x-8 M		1x-7 M	1x-7 M	1x-7 M	1x-7 M	1.5x-7 M	1.5x-7 M		1x-7 M	1X-7 M	1x-7 M	1x-7 M	2x-7 M	1x-7 M		3.5x-7 M	3x-7 M	1x-7 M	9x-8 M	1x-7 M	2x-7 M
U46619 tone	82.72	95.83	92.27	98.28	94.48		73.1757	80.1663	79.7651	85.9684	83.3785	81.761		94.4444	87.0237	94.5439	88.6905	102.861	99.1416	83.683		88.1988	80.5638	94.1426	101.741	110.927	96.6874		97.8331	84.7249	86.2372	88.834	91.4414	96.8905		96.1913	90.8465	96.236	105.418	91.2919	83.8624		75.5828	73.2461	76.1905	87.2007	93.5748	98.1464
Drug (log M)
-8	81.36	91.96	80.16	98.28	96.29
-7.5	78.77	86.31	33.33	103.76	103.43
-7	72.72	57.29	2.88	77.96	62.95		73.6896	66.152	76.9648	97.8261	79.9458	83.1237		95.3704	85.5819	91.9864	83.4821	106.468	101.288	84.0326		74.0373	64.2433	88.8795	98.4334	111.57	92.3395		102.729	84.9191	93.8507	84.7826	91.1036	100.249
-6.5	30	6.1	0	10.97	6.86		0.924974	6.7696	7.58808	93.4783	57.8139	58.9099		6.48148	4.94336	51.8329	50.744	106.343	93.8841	80.1865		20.9938	44.9555	87.8608	99.2167	112.029	96.7909		100.482	85.89	105.857	76.581	98.6486	110.199
-6	4.2	2.98	0	3.44	2		0	3.68171	1.53568	7.11462	4.33604	2.20126		3.88889	2.36869	3.23956	7.29167	5.72139	3.64807	2.91375		8.07453	7.4184	3.65025	75.544	109.366	100.207		85.4735	82.2006	115.081	83.6957	101.914	103.607		125.686	103.839	94.7101	112.415	90.9091	79.1005
-5.5	2.84	2.98	0	2.8	2.67		0	2.3753	1.53568	0.889328	0.542005	0		3.88889	2.36869	1.36402	1.19048	2.61194	0.429185	0.815851		3.35404	3.41246	1.18846	2.78503	2.47934	81.7805		15.008	62.7832	109.81	59.3874	106.194	5.34826		139.327	111.614	99.6948	115.914	97.6077	76.455
-5																									1.04439		1.96687		12.1188	4.33657	110.395	4.1502	64.527	2.11443		144.73	117.126	88.6063	114.56	98.6603	77.6896		65.52	73.25	76.19		96.96	83.6
-4.5																													12.1188	4.33657	3.80673	4.1502	2.92793	2.11443		137.998	91.6339	69.8881	99.5485	89.8565	71.164		60.12	73.25	71.43	51.36	83.06	67.28
-4																																				32.8609	91.6339	6.81587	13.9955	10.4306	3.52734		61.6	63.85	75.22	63.58	85.51	46.15
-3.5																																					4.03543	2.74669	2.0316	2.39234	2.46914		70.31	71.58	83.78	63.58	73.71	4.63
pEC50	-6.613	-6.934	-7.615	-6.835	-6.942		-6.728	-6.832	-6.708	-6.193	-6.385	-6.402		-6.69	-6.73	-6.476	-6.447	-6.184	-6.279	-6.272		-6.738	-6.474	-6.265	-5.89	-5.75	-5.377		-5.84	-5.414	-5.428	-4.824	-4.946	-5.719		-4.096	-3.786	-4.368	-4.252	-4.223	-4.332		N/A	N/A	N/A	N/A	N/A	-4.121

## Sheet: Fig 1D
Date	2019-06-05	2019-06-06	2019-06-11	2019-06-12	2019-06-13	2019-06-17	2019-06-18	2019-06-19		2019-07-03	2019-07-05	2019-07-08	2019-07-10	2019-08-21	2019-08-22		2019-07-05	2019-07-08	2019-07-11	2019-07-15	2019-07-18	2019-08-21		2019-08-01	2019-08-02	2019-08-06	2019-08-12	2019-08-13	2019-08-19		2019-07-10	2019-07-11	2019-07-15	2019-07-18	2019-07-19	2019-07-23		2019-07-26	2019-07-30	2019-07-31	2019-08-01	2019-08-02	2019-08-06		2019-08-08	2019-08-12	2019-08-13	2019-08-19	2019-08-21
Tissue	Rat mesenteric artery	Rat mesenteric artery	Rat mesenteric artery	Rat mesenteric artery	Rat mesenteric artery	Rat mesenteric artery	Rat mesenteric artery	Rat mesenteric artery		Rat Middle Cerebral Artery	Rat Middle Cerebral Artery	Rat Middle Cerebral Artery	Rat Middle Cerebral Artery	Rat Middle Cerebral Artery	Rat Middle Cerebral Artery		Rat basilar artery	Rat basilar artery	Rat basilar artery	Rat basilar artery	Rat basilar artery	Rat basilar artery		Rat coronary (LAD branch from main left coronary artery)	Rat coronary (LAD branch from main left coronary artery)	Rat coronary (LAD branch from main left coronary artery)	Rat Coronary (left main or LAD branch)	Rat Coronary (left main or LAD branch)	Rat Coronary (left main or LAD branch)		Rat saphenous artery (Right leg)	Rat saphenous artery (Right leg)	Rat saphenous artery (Right leg)	Rat saphenous artery (Right leg)	Rat saphenous artery (Right leg)	Rat saphenous artery (Right leg)		Rat pulmonary (intra pulmonary arteries branching off the main pulmoany in the left lobe)	Rat pulmonary artery	Rat pulmonary artery	Rat pulmonary artery	Rat pulmonary artery	Rat pulmonary artery		Rat renal interlobar artery	Rat renal interlobar artery	Rat renal interlobar artery	Rat renal interlobar artery	Rat renal interlobar artery
D100 (µm)	269	253	282	311	231	253	253	272		288	279	326	288	282	247		346	374	368	425	390	352		326	358	288	311	352	311		304	225	263	301	288	288		381	432	483	438	492	473		295	311	323	260	282
length(mm)	1.9	1.9	2	2	1.9	1.9	1.9	2		1.75	1.75	2	1.9	1.9	2		1.9	2	1.8	2	2	2		1.85	1.7	1.7	1.9	1.9	1.8		2	2	1.9	1.9	2	1.9		1.7	2	1.9	2	2	1.7		2	1.8	1.9	1.8	2
∆KPSS reference contraction (mN)	13.57	11.75	10.98	11.87	11.72	11.87	10.66	11.34		11.49	11.51	7.94	9.38	9.26	6.66		13.75	11.51	8.81	15.15	14.64	11.56		5.25	5.39	4.11	4.29	3.21	3.36		18.8	11.82	13.55	16.06	20.54	17.97		19.31	15.17	15.65	35.13	8.06	10.1		10.5	8.42	9.03	10.02	10.34
treatment	ZnPyr	ZnPyr	ZnPyr	ZnPyr	ZnPyr	ZnPyr	ZnPyr	ZnPyr		ZnPyr	ZnPyr	ZnPyr	ZnPyr	ZnPyr	ZnPyr		ZnPyr	ZnPyr	ZnPyr	ZnPyr	ZnPyr	ZnPyr		ZnPyr	ZnPyr	ZnPyr	ZnPyr	ZnPyr	ZnPyr		ZnPyr	ZnPyr	ZnPyr	ZnPyr	ZnPyr	ZnPyr		ZnPyr	ZnPyr	ZnPyr	ZnPyr	ZnPyr	ZnPyr		ZnPyr	ZnPyr	ZnPyr	ZnPyr	ZnPyr
U46619 concentration	1x-7 M	1x-7 M	1x-7 M	1x-7 M	2x-7 M	2.5x-7 M	5x-7 M	1.5x-7 M		1X-7 M	1x-7 M	1x-7 M	1X-7 M	1x-7 M	1x-7 M		3x-7 M	1x-7 M	1x-7 M	2x-7 M	2x-7 M	1x-7 M		1x-7 M	1.5x-7 M	1x-7 M	1x-7 M	1x-7 M	1X-7 M		1X-7 M	1X-7 M	1x-7 M	1x-7 M	1x-7 M	2x-7 M		1x-7 M	2x-7 M	7x-8 M	2X-7 M	1.5x-7 M	1x-7 M		3x-8 M	3x-8 M	1x-7 M	7X-8 M	4x-8 M
U46619 tone	99.9263	107.83	96.9035	114.49	90.4437	82.8981	81.7073	89.1534		101.915	108.775	108.438	101.919	99.3521	102.252		102.909	84.0139	114.529	115.512	109.153	102.682		84.7619	75.8813	80.7786	108.858	96.5732	91.0714		61.7021	77.7496	79.1882	103.736	85.297	73.2332		78.5085	73.5003	74.3131	70.2818	85.9801	92.6733		82.8571	90.8551	82.392	74.7505	74.3714
ZnPyrithione (log M)
-7	89.0936	102.553	98.9982	114.49	81.314	78.8543	82.1764	69.9295		100.522	97.5673	109.068	101.493	102.484	98.7988		116	91.4857	118.615	109.043	113.183	105.017		93.5238	85.7143	94.8905	116.317	104.05	94.9405		60.4787	80.9645	72.6937	101.183	92.0643	63.4391		76.7996	69.677	73.4185	68.887	81.0174	95.0495		78.381	73.6342	81.1739	68.1637	62.9594
-6.5	3.75829	56.6809	108.379	112.468	11.5188	12.9739	21.3884	30.9524		92.7763	97.2198	95.5919	92.1109	94.6004	95.3453		89.0909	49.0009	118.161	99.2739	103.21	95.4152		94.2857	101.484	99.2701	122.611	107.477	102.976		51.5426	81.5567	71.6605	98.2565	98.296	57.1508		75.4013	66.6447	69.2652	69.0293	81.8859	94.2574		74.7619	67.9335	79.0698	65.0699	59.1876
-6	0.221076	4.25532	4.09836	5.89722	5.11945	7.75063	2.90807	4.85009		98.8686	94.6134	86.272	74.7335	87.689	78.2282		71.1273	34.6655	104.767	72.6073	87.6366	82.0934		103.81	113.173	110.949	123.543	109.346	105.06		42.1809	78.4264	66.1993	80.3861	86.8062	48.9705		74.4692	64.6012	66.9649	65.7273	83.4988	91.8812		73.8095		71.8715	61.8762	62.6692
-5.5	0	0.765957	2.91439	1.93766	0.170648	7.75063	1.87617	1.14638		81.5492	51.8679	80.2267	70.4691	82.7214	50.4505		63.2	32.6672	77.2985	45.0165	76.5027	65.8304		104.762	120.408	102.676	124.242	106.542	96.4286		31.383	71.1506	53.9483	57.1606	52.0935	33.6116		68.0476	67.4357	62.8115	65.0157	83.3747	93.9604		72	54.1568	69.9889	55.3892	60.735
-5		0.595745	1.18397							66.9278	45.4387	16.2469	20.3625	5.39957	3.6036		43.4909	6.08167	51.9864	10.429	47.541	7.69896		92.9524	119.295	98.5401	113.753	97.8193	88.6905		21.8617	55.9222	27.4539	39.8506	35.6865	21.9254		52.6152	63.5465	61.4058	63.9055	80.7692	87.5248		67.9048	29.81	55.1495	41.4172	22.4371
-4.5										1.74064	2.95395	4.15617	2.55864	1.40389	3.3033		5.96364	3.12772	8.05902	3.30033	6.42077	1.81661		4	4.26716	1.70316	6.99301	27.4143	13.0952		6.8617	43.6548	1.77122	4.10959	4.23564	3.50584		12.7395	29.7956	42.1725	50.2989	9.42928	22.8713		3.04762	3.44418	8.9701	3.59281	1.93424
-4																								4	2.22635	1.45985	2.5641	1.86916	3.86905		6.8617	5.32995	1.77122	4.10959	4.23564	3.50584		9.78767	15.2274	19.1054	14.7737	5.83127	13.5644				4.42968	3.19361
-3.5
pEC50	-6.804	-6.484	-6.139	-6.226	-6.751	-6.737	-6.563	-6.672		-4.895	-5.334	-5.289	-5.339	-5.313	-5.537		-5.414	-6.214	-5.191	-5.719	-5.196	-5.383		-4.82	-4.67	-4.723	-4.758	-4.645	-4.751		-5.539	-4.579	-5.189	-5.376	-5.283	-5.602		-4.894	-4.643	-4.363	-4.273	-4.733	-4.723		-4.793	-5.239	-4.867	-4.938	-5.102
[truncated: 7 more columns]

## Sheet: Fig 1E
Date	2018-05-24	2018-05-25	2018-05-29	2018-06-06	2018-07-06	2018-07-12		2018-05-24	2018-05-25	2018-05-29	2018-06-06	2018-07-06		2018-05-24	2018-06-06	2018-07-06	2018-07-12
tissue	Rat Saphenous vein	Rat Saphenous vein	Rat Saphenous vein	Rat Saphenous vein	Rat Saphenous vein	Rat Saphenous vein		Rat Saphenous vein	Rat Saphenous vein	Rat Saphenous vein	Rat Saphenous vein	Rat Saphenous vein		Rat Saphenous vein	Rat Saphenous vein	Rat Saphenous vein	Rat Saphenous vein
D100 (µm)	565	427	505	462	592	340		527	426	448	462	548		541	429	531	441
length(mm)	2	2	2	2	2	2		2	2	2	2	2		2	2	2	2
∆KPSS reference contraction (mN)	6.05	4.66	8.12	5.31	6.34	5.91		8.74	4.4	6.49	3.33	5.25		8.31	5.07	6.34	5.06
treatment	Zn(DTSM)	Zn(DTSM)	Zn(DTSM)	Zn(DTSM)	Zn(DTSM)	Zn(DTSM)		Clioquinol	Clioquinol	Clioquinol	Clioquinol	Clioquinol		ZnPyrithione	ZnPyrithione	ZnPyrithione	ZnPyrithione
U46619 concentration	1.3x-8 M	2x-8 M	1.5x-8 M	1.5x-8 M	2x-8 M	3.5x-8 M		1.8x-8 M	2.5x-8 M	2x-8 M	2.4x-8 M	2x-8 M		1.3x-7 M	2.5x-8 M	2x-8 M	2x-8 M
U46619 tone	80.83	77.9	75.12	103.39	96.37	66.33		81.0069	81.1364	96.1479	81.982	79.619		73.5259	101.381	94.4795	73.3202
Drug (log M)
-7	77.02	74.03	75.86	102.26	101.89	61.93		79.405	83.1818	90.6009	90.3904	78.2857		70.7581	94.4773	89.9054	73.3202
-6.5	76.53	68.24	74.38	99.44	101.58	57.87		77.5744	84.0909	92.4499	85.2853	84.5714		67.509	92.1105	94.164	74.5059
-6	71.07	59.44	64.66	95.67	98.74	52.45		75.9725	81.1364	88.906	81.6817	83.2381		65.8243	77.9093	87.0662	72.332
-5.5	56.53	33.48	46.67	61.77	48.9	27.41		74.9428	75	86.5948	66.967	91.619		58.3634	28.7968	49.8423	62.4506
-5	2.48	2.36	7.14	5.08	10.57	8.97		69.5652	73.6364	10.0154	68.7688	93.9048		38.3875	7.10059	5.04732	21.9368
-4.5			4.93			10.49		4.00458	3.63636	9.55316	2.7027	5.14286		4.93381	7.10059	5.04732	2.37154
-4
-3.5
pEC50	-5.332	-5.597	-5.426	-5.362	-5.529	-5.662		-4.784	-4.777	-5.329	-4.782	-4.611		-4.975	-5.713	-5.46	-5.167

## Sheet: Fig 1F
Date	2018-08-09	2018-08-10	2018-08-14	2018-08-15	2018-08-16	2018-08-17	2018-08-22	2018-08-24		2018-08-09	2018-08-10	2018-08-14	2018-08-15	2018-08-16	2018-08-17	2018-08-24		2018-08-08	2018-08-15	2018-08-17	2018-08-22	2018-08-23	2018-08-24
tissue	Human IMA	Human IMA	Human IMA	Human IMA	Human IMA	Human IMA	Human IMA	Human IMA		Human IMA	Human IMA	Human IMA	Human IMA	Human IMA	Human IMA	Human IMA		Human IMA	Human IMA	Human IMA	Human IMA	Human IMA	Human IMA
D100 (µm)	1332	1321	1361	1070	1974	1546	2142	1683		1321	1313	1121	1542	1744	1379	2023		1999	1476	1406	1684	2314	1875
length(mm)	2	2	2.1	2	2	2	2	1.9		2	2	2	2.2	2	2.2	2		2.5	2.2	2	2.1	2	2
∆KPSS reference contraction (mN)	51.71	9.68	52.62	19.42	23.5	33.26	21.57	49.03		24.5	10.77	29.06	41.8	20.93	28.62	46.84		97.5	55.86	22.02	34.47	56.68	40.81
treatment	Zn(DTSM)	Zn(DTSM)	Zn(DTSM)	Zn(DTSM)	Zn(DTSM)	Zn(DTSM)	Zn(DTSM)	Zn(DTSM)		ZnPyrithione	ZnPyrithione	ZnPyrithione	ZnPyrithione	ZnPyrithione	ZnPyrithione	ZnPyrithione		ZnCl2	ZnCl2	ZnCl2	ZnCl2	ZnCl2	ZnCl2
U46619 concentration	1.3x-8 M	1.5x-8 M	1.5x-8 M	1.5x-8 M	3x-9 M	1.3x-8 M	1.8x-8 M	2X-8 M		6.5x-8 M	1.5X-8 M	3X-8 M	1.5x-8 M	3x-9 M	2X-8 M	1.5x-8 M		3x-8 M	1.5x-8 M	1.5x-8 M	5x-8 M	8x-9 M	1.5x-8 M
U46619 tone	76.2545	88.2619	65.1012	80.6836	92.2635	70.2044	76.4372	72.2262		79.949	74.8607	73.2837	73.3254	65.9818	63.2862	82.088		75.7372	71.4621	68.1767	74.757	99.5653	81.5058
Drug (log M)
-7	76.9677	93.4272	61.7161	76.8216	96.1324	67.0851	73.3368	72.6978		77.9845	73.6421	69.8856	67.6435	67.033	61.6483	79.0724
-6.5	74.3932	84.3233	56.0386	69.1619	95.932	63.9281	68.0053	65.6996		81.7853	72.4234	58.8094	60.3768	58.1462	59.3335	74.6958
-6	70.7432	78.8352	51.1212	64.0126	92.7905	60.0761	62.6159	61.0086		84.9743	70.5084	57.1748	50.0449	41.9494	57.2807	69.0382
-5.5	67.0687	76.0589	44.1847	53.199	82.68	54.8331	50.3013	54.8899		83.4947	64.7052	52.1206	38.2177	32.4415	52.0397	55.9351
-5	45.8325	53.5253	17.7689	43.2222	17.6258	18.9041	33.3217	22.5372		69.3878	54.1435	40.3131	41.6417	9.07788	47.2572	47.6489
-4.5	8.12222	11.1958	7.67294	28.6753	0	7.92995	3.12935	7.58464		23.6988	3.93454	13.6872	21.7105	0	16.2474	7.45357		77.4808	67.4342	63.7205	72.1461	75.0452	73.7564
-4																		78.0449	58.6623	56.5963	66.9785	27.6001	68.0287
-3.5																		78.2308	54.5448	37.9768	58.511	23.013	63.2504
pEC50	-4.914	-4.91	-5.271	-4.989	-5.215	-5.241	-5.182	-5.19		-4.884	-4.852	-4.986	-5.368	-5.671	-4.722	-5.019

## Sheet: Fig 1G
Date	2018-08-14	2018-08-21	2018-08-27	2018-08-27	2018-08-27	2018-08-28		2018-08-21	2018-08-27	2018-08-27	2018-08-27	2018-08-28
tissue	Human SV	Human SV	Human SV	Human SV	Human SV	Human SV		Human SV	Human SV	Human SV	Human SV	Human SV
D100 (µm)	1429	3532	1702	1435	2644	1918		2899	1269	2439	2873	1644
length(mm)	2.1	2	1.9	2.2	2	2		2	2	2.3	2	2
∆KPSS reference contraction (mN)	7.5	51.65	19.4	53.61	13.77	68.1		31.63	17.98	92.01	7.24	59.9
treatment	Zn(DTSM)	Zn(DTSM)	Zn(DTSM)	Zn(DTSM)	Zn(DTSM)	Zn(DTSM)		ZnCl2	ZnCl2	ZnCl2	ZnCl2	ZnCl2
U46619 concentration	3x-9 M	3x-9 M	1.5X-8 M	3x-8	3x-8	5x-8 M		3x-9 M	1.7X-8 M	2.5x-8 M	4x-8 M	5x-8
U46619 tone	81.75	79.6225	99.8067	71.7963	73.9379	72.6731		94.1748	76.2653	87.6426	75.8805	65.6266
Drug (log M)
-7
-6.5	74	92.2435	71.1985	76.7208	67.284	73.5791
-6	68.1667	92.2798	71.1985	75.0979	62.9085	74.2242
-5.5	58.9167	71.8901	69.5876	76.1798	59.9129	72.0264
-5	47.8333	56.2682	66.3015	76.4223	55.5556	70.4662
-4.5	42.4167	28.2309	56.4433	73.7735	35.1761	62.6101		100.182	70.8774	90.4358	69.0608	68.823
-4	0	7.38141	21.0503	26.6182	6.62672	22.2008		92.0408	62.5348	91.8704	60.3419	71.358
-3.5								44.0049	59.6844	91.5444	57.3722	67.6753
pEC50	-5.231	-5.297	-4.947	-4.584	-5.015	-4.657

## Sheet: Fig 1H
	Time	Mean Arterial Pressure (mmHg) ZnDTSM							Mean Arterial Pressure (mmHg) Vehicle
		Rat 1	Rat 2	Rat 3	Rat 4	Rat 5	Rat 6		Rat 7	Rat 8	Rat 9	Rat 10	Rat 11
	-5	86.24	89.86	88.79	94.18	94.83	81.4942		91.852	94.8767	85.3436	85.3229	76.8688
ZnDTSM 1 mg/kg BL	0	87.2439	89.4834	86.7105	95.8856	96.3389	83.3135		89.928	97.2522	94.3958	76.9294	78.4858
	2	88.8722	115.151	95.9629	95.5513	96.6465	80.684		98.8415	104.804	102.609	113.48	118.341
	3	91.7118	123.526	97.1299	100.256	97.444	82.7784		101.209	108.777	104.26	118.119	117.932
	4	91.5284	124.659	96.363	100.364	97.2831	81.5656		102.353	109.583	106.999	114.576
	5	93.3122	128.449	93.0788	100.456	97.793	81.9885		99.2805	110.639	107.06	112.984	100.988
	10	92.6676	133.284	93.09	100.576	95.6822	89.5458		97.5578	106.871	111.623	72.8666	84.3729
ZnDTSM 3 mg/kg BL	12	92.0119	100.931	95.3628	98.6825	93.7738	87.6705		96.0074	106.327	114.084	80.6486	75.09
	14	80.131	93.2233	104.154	111.822	95.4484	82.1924		80.77	102.137	111.334	108.896	104.45
	15	89.6779	94.3403	107.972	115.094	100.278	87.5023		89.8169	105.31	113.823	119.119	110.933
	16	96.4186	93.2511	108.777	112.655	100.602	89.77		93.2845	105.11	115.524	122.363	127.897
	17	96.502	92.6843	110.172	112.746	100.282	90.2592		92.7454	106.727	113.495	119.544	119.266
	22	98.4636	97.9246	109.694	116.918	106.533	90.3153		89.2389	111.384	112.99	82.8013	90.078
ZnDTSM 10 mg/kg BL	24	97.8468	96.7131	109.611	114.072	98.7424	92.4148		88.0886	111.839	112.062	87.7485	86.475
	26	87.4829	103.676	110.383	56.4029	64.7965	75.7715		84.621	110.55	112.139	109.498	95.3233
	27	94.3958	109.7	113.857	60.3614	76.0485	76.9894		84.4432	111.895	113.579	109.993	96.0611
	28	96.5409	111.684	110.85	63.4372	80.7962	77.2289		83.0151	112.517	112.756	109.381	91.5637
	29	97.1577	117.841	115.213	63.966	85.1047	81.4483		81.6036	113.979	115.729	103.929	82.2404
	34	112.845	135.807	117.73	61.8057	83.6696	85.7085		73.4848	116.491	120.253	88.0668	76.9597
ZnDTSM 30 mg/kg BL	36	114.223	137.674	80.0143		86.5651	83.1555		73.1569	111.989	104.549	87.5059	81.7351
	38	56.2802	73.6237	55.5911		59.112	99.9058		65.2715	94.8071	101.164	106.633	100.361
	39	56.6469	76.9134	56.5803		60.4956	109.914		68.1167	105.61	104.682	113.459	116.224
	40	58.1196	77.8804	55.4244		58.334	84.2766		71.5065	105.71	106.627	118.326	119.645
	41	58.892	79.553	55.6967		53.9999	53.0283		71.6176	109.472	108.1	119.205	112.924
	46	82.4371	74.1794	53.0516		45.3871	26.3205		62.8653	108.622	113.962	92.8624	85.0551

## Sheet: Fig 2B
Date	2018-03-13	2018-03-16	2018-03-20	2018-04-12	2018-04-16	2018-04-18		2018-03-13	2018-03-16	2018-03-20	2018-04-12	2018-04-16	2018-04-18		2017-03-10	2018-04-12	2018-04-16	2018-04-18	2018-04-19	2018-04-26		2018-04-19	2018-04-26	2018-05-09	2018-05-14	2018-05-15	2018-05-16	2018-05-17		2018-05-25	2018-05-29	2019-07-26	2019-07-30	2019-07-31		2018-05-09	2018-05-14	2018-05-15	2018-05-16	2018-05-17	2018-05-21		2018-04-12	2018-04-16	2018-04-18	2018-04-19	2018-04-26	2018-05-21
Tissue	Rat Middle Cerebral Artery	Rat Middle Cerebral Artery	Rat Middle Cerebral Artery	Rat Middle Cerebral Artery	Rat Middle Cerebral Artery	Rat Middle Cerebral Artery		Rat basilar artery	Rat basilar artery	Rat basilar artery	Rat basilar artery	Rat basilar artery	Rat basilar artery		Rat coronary (LAD branch from main left coronary artery)	Rat coronary (LAD branch from main left coronary artery)	Rat coronary (LAD branch from main left coronary artery)	Rat Coronary (left main or LAD branch)	Rat Coronary (left main or LAD branch)	Rat Coronary (left main or LAD branch)		Rat saphenous artery (Right leg)	Rat saphenous artery (Right leg)	Rat saphenous artery (Right leg)	Rat saphenous artery (Right leg)	Rat saphenous artery (Right leg)	Rat saphenous artery (Right leg)	Rat saphenous artery (Right leg)		Rat pulmonary (intra pulmonary arteries branching off the main pulmoany in the left lobe)	Rat pulmonary artery	Rat pulmonary artery	Rat pulmonary artery	Rat pulmonary artery		Rat renal interlobar artery	Rat renal interlobar artery	Rat renal interlobar artery	Rat renal interlobar artery	Rat renal interlobar artery	Rat renal interlobar artery		Rat mesenteric artery	Rat mesenteric artery	Rat mesenteric artery	Rat mesenteric artery	Rat mesenteric artery	Rat mesenteric artery
D100 (µm)	310	343	332	339	369	316		395	418	417	453	500	409		298	427	296	409	405	319		284	318	282	360	210	298	261		639	496	288	282	495		434	300	359	329	273	343		298	298	304	311	311	267
length(mm)	2	2	2	2	2	2		2	2	2	2	2	2		2	2	2	2	2	2		2	2	2	2	2	2	2		2	2	1.9	1.9	2		1.9	2	2	2	2	2		2	2	2	2	1.8	2
∆KPSS reference contraction (mN)	6.13	8.1	7.28	9.06	7.73	7.44		15.4	12.7	14.34	9.51	11.8	13.74		5.06	3.89	9.14	5.53	7.03	8.19		18.77	20.69	14.67	19.99	9.19	16.42	16.15		31.14	23.94	18.07	19.82	5.22		11.5	9.23	15.27	14.82	6.85	9.54		13.41	14.1	12.38	9.98	10.07	9.95
treatment
TPA (log M)
-5			0		32.3415	0.537634
-4.5	97.7162	77.284	76.9231	39.9558	83.053	77.0161		0.32	80.47	0.28	0.74	0.42	0.66		0	2.82776	0.218818	-0.904159	87.34	65.9341		0.319659	0.289995	0.817996	0	1.29924	0	0		0.160565	0	0	0.0504541	1.53257		0	0	0	0	0	0		0		0	0	0	0
-4	105.22	102.84	93.4066	78.8079	110.349	100		82.14	103.54	82.29	75.5	87.97	82.31		14.6245	30.8483	52.954	3.61664	83.2148	89.4994		2.87693	12.4698	15.2011	6.45323	17.3395	4.99391	4.7678		0	0	0	0.0504541	3.83142		0	0	0	0	0	0		0	0	0.4	6.31	2.09	0.2
-3.5										102.72	104.31	106.53	92.87		61.6601	50.1285	76.8053	95.66	80.2276	78.3883		34.0437	48.7192	50.5794	46.9735	51.3983	25.4568	52.5077		0.032113	0	0.110681	0.151362	1.72414		0	0	0	0	0.44	0		0	0	0.24	27.25	11.22	0

## Sheet: Fig 2C
Date	2015-09-01	2015-09-02	2016-02-23	2016-03-22	2016-03-23	2016-03-24	2016-05-11	2016-05-16		2016-03-24	2016-04-05	2016-04-06	2016-05-09	2016-05-11	2016-05-16		2016-03-30	2016-03-30	2016-03-31	2016-04-05	2016-04-13	2016-09-16		2015-10-05	2015-10-08	2016-03-30	2015-03-22	2015-03-23	2016-05-16		2015-09-29	2015-10-01	2015-10-05	2015-10-08	2016-03-30	2015-09-29	2016-03-31		2018-05-24	2018-05-25	2018-05-29	2018-05-21		2015-04-21	2015-04-27	2016-02-23	2016-03-22	2016-09-05	2016-09-06
Tissue	Rat Middle Cerebral Artery	Rat Middle Cerebral Artery	Rat Middle Cerebral Artery	Rat Middle Cerebral Artery	Rat Middle Cerebral Artery	Rat Middle Cerebral Artery	Rat Middle Cerebral Artery	Rat Middle Cerebral Artery		Rat basilar artery	Rat basilar artery	Rat basilar artery	Rat basilar artery	Rat basilar artery	Rat basilar artery		Rat coronary (LAD branch from main left coronary artery)	Rat coronary (LAD branch from main left coronary artery)	Rat coronary (LAD branch from main left coronary artery)	Rat Coronary (left main or LAD branch)	Rat Coronary (left main or LAD branch)	Rat Coronary (left main or LAD branch)		Rat saphenous artery (Right leg)	Rat saphenous artery (Right leg)	Rat saphenous artery (Right leg)	Rat saphenous artery (Right leg)	Rat saphenous artery (Right leg)	Rat saphenous artery (Right leg)		Rat pulmonary (intra pulmonary arteries branching off the main pulmoany in the left lobe)	Rat pulmonary artery	Rat pulmonary artery	Rat pulmonary artery	Rat pulmonary artery	Rat pulmonary artery	Rat pulmonary artery		Rat renal interlobar artery	Rat renal interlobar artery	Rat renal interlobar artery	Rat renal interlobar artery		Rat mesenteric artery	Rat mesenteric artery	Rat mesenteric artery	Rat mesenteric artery	Rat mesenteric artery	Rat mesenteric artery
D100 (µm)	334	304	303	329	342	341	322	336		440	444	438	443	428	428		504	393	362	387	262	298		812	555	288	320	315	306		844	422	643	313	423	447	312		274	280	257	356		358	432	269	286	317	344
length(mm)	2	2	2	2	2	2	1.9	2		2	2	2	2	2	2		1.8	1.8	2	2	2	2		2	2	2	2	2	2		2	2	2	2	1.8	2	2		2	2	2	2		2	2	2	2	2	2
∆KPSS reference contraction (mN)	9.16	9.45	8.48	7.86	7.58	7.43	9.53	12.51		15.21	14	18.56	15	15.92	19.19		8.1	4.84	4.64	4.93	8.88	6.8		37.23	26.77	16.55	17.5	22.72	21.23		3.46	11.92	11.4	20.19	12.49	9.87	19.71		13.25	9.92	3.67	9.83		13.67	16.28	13.6	17.51	17.03	14.08
treatment
TPEN (log M)
-5
-4.5		7.61905			1.97889	5.78735	77.4397	6.8745		0.657462	0.357143	0.323276						1.03306	0	1.21704	1.68919																		0	0	0	0
-4	62.1179	79.8942	73.9387	78.2443	71.7678	37.8197	109.759	71.303		1.31492	86.1429	74.4612	1.13333	83.6055	0.416884		76.5432	71.6942	34.2672	67.5456	81.7568	47.2059		4.16331	0.522973	0	0.342857	0	0		4.62428	1.42617	3.42105	0.495295	0	1.01317	0		0	0	0	0		3.66	3.19	0	0	0.35	0
-3.5										88.3629	110		77.6	99.0578	84.0542		100.741	104.959	54.0948	101.014		71.7647				12.0846	14.9714	8.09859	4.56901		9.82659			1.73353	0	1.92503	0		0	0	0	0				0.81	0.63	1.35	2.7

## Sheet: Fig 2D
Date	2018-08-08	2018-08-14	2018-08-16	2018-08-21	2018-08-27	2018-08-27	2018-08-28		2018-08-08	2018-08-09	2018-08-14	2018-08-15	2018-08-16	2018-08-17
Tissue	Human Saphenous Vein	Human Saphenous Vein	Human Saphenous Vein	Human Saphenous Vein	Human Saphenous Vein	Human Saphenous Vein	Human Saphenous Vein		Human Internal mammary artery	Human Internal mammary artery	Human Internal mammary artery	Human Internal mammary artery	Human Internal mammary artery	Human Internal mammary artery	Human Internal mammary artery
D100 (µm)	2400	1429	2433	3428	1476	1607	2134		1896	1205	1139	1563	2068	1486
length(mm)	2	2	2	2	2	1.7	2.3		2.5	2	2.2	2	2	2
∆KPSS reference contraction (mN)	62.35	7.22	15.98	31.9	28.58	30.84	62.1		54.24	24.89	26.89	44.14	35.2	16.98
treatment
TPEN (log M)
-5
-4.5	1.9	8.4	3.3	5.1	2.5	0.48	0		1.46	0.38	0.37	0.87	0	5.3
-4	30.3	22.2	23.1	12.4	8.19	3.18	42.76		3.28	0	3.04	0.33	0	12.85
-3.5	41.1	36.3	32.7	15	16.78	11.99	38.32		8.47	1.18	4.49	1.42	0	18.59

## Sheet: Fig 2E
Date	Tissue	D100 (µm)	length(mm)	∆KPSS reference contraction (mN)	TPEN tone (contraction)	Zn++ (30 µM)	Zn++ (100 µM)	Zn++ (300 µM)
2015-09-01	Rat Middle Cerebral Artery	334	2	9.16	62.1179	59.61	10.92
2015-09-02	Rat Middle Cerebral Artery	304	2	9.45	79.8942	69.31	25.4
2016-02-23	Rat Middle Cerebral Artery	303	2	8.48	73.9387	61.56	50.83	9.91
2016-03-22	Rat Middle Cerebral Artery	329	2	7.86	78.2443	67.05	19.47	4.83
2016-03-23	Rat Middle Cerebral Artery	342	2	7.58	71.7678	61.08	38.79	9.23
2016-05-16	Rat Middle Cerebral Artery	336	2	12.51	71.303	53.24	18.94

[truncated: 18 more sheets: Fig 2F, Supplementary Fig 4A &B, Fig 4A, Fig 4B, Fig 4C, Fig 4D, Fig 4E, Fig 4F, Fig 4G, Fig 5A, Fig 5B & Supplementary Fig 6B, Fig 5C & Supplementary Fig 6A, Fig 5D & Supplementary Fig 6C, Fig 5E, Fig 5F, Fig 5G, Fig 5H, Fig 5I, Fig 6B]
